# Supplementary material for: Modification of Sugar Profile and Ripening in Atemoya (Annona × atemoya Mabb.) Fruits through Copper Hydroxide Application
Source: Plants (Basel). 2023 Feb 8;12(4):768. doi: 10.3390/plants12040768 (PMC9964681; doi:10.3390/plants12040768)
Supplement: Supplementary file 1 [file plants-12-00768-s001.zip]

Archive with 1 entries (1 files):
- plants-2156385-supplementary.pdf
